# Supplementary material for: Low-Intensity Virtual Reality Exercise for Caregivers of People with Mild Cognitive Impairment: A Pilot Study
Source: J Funct Morphol Kinesiol. 2025 Sep 16;10(3):353. doi: 10.3390/jfmk10030353 (PMC12452558; doi:10.3390/jfmk10030353)
Supplement: Supplementary file 1 [file jfmk-10-00353-s001.zip]

Archive with 5 entries (5 files):
- Figure S1.pdf
- Material S1.pdf
- Table S1.pdf
- Table S2.pdf
- Table S3.pdf
